# Supplementary material for: Computational Characterization of the mtORF of Pocilloporid Corals: Insights into Protein Structure and Function in Stylophora Lineages from Contrasting Environments
Source: Genes (Basel). 2019 Apr 27;10(5):324. doi: 10.3390/genes10050324 (PMC6562464; doi:10.3390/genes10050324)
Supplement: Supplementary file 1 [file genes-10-00324-s001.zip]

Archive with 13 entries (10 files):
- Supplementary_26042019/
- Supplementary_26042019/.DS_Store
- __MACOSX/
- __MACOSX/Supplementary_26042019/
- __MACOSX/Supplementary_26042019/._.DS_Store
- Supplementary_26042019/Supplementary _Table_S2.pdf
- __MACOSX/Supplementary_26042019/._Supplementary _Table_S2.pdf
- Supplementary_26042019/Supplementary_Data_S1_and_S2.pdf
- __MACOSX/Supplementary_26042019/._Supplementary_Data_S1_and_S2.pdf
- Supplementary_26042019/Supplementary_Figure_S1.pdf
- __MACOSX/Supplementary_26042019/._Supplementary_Figure_S1.pdf
- Supplementary_26042019/Supplementary_Table_S1.pdf
- __MACOSX/Supplementary_26042019/._Supplementary_Table_S1.pdf
